# Supplementary material for: Prevalence and Predictors of Depression in Women with Osteoarthritis: Cross-Sectional Analysis of Nationally Representative Survey Data
Source: Healthcare (Basel). 2024 Feb 20;12(5):502. doi: 10.3390/healthcare12050502 (PMC10930916; doi:10.3390/healthcare12050502)
Supplement: Supplementary file 1 [file healthcare-12-00502-s001.zip]

Archive with 1 entries (1 files):
- healthcare-2863181-supplementary.pdf
